# Supplementary material for: Photophysical Properties and Protein Binding Studies of Piperazine-Substituted Anthracene-BODIPY Dyads for Antimicrobial Photodynamic Therapy
Source: Molecules. 2025 Jun 25;30(13):2727. doi: 10.3390/molecules30132727 (PMC12251241; doi:10.3390/molecules30132727)
Supplement: Supplementary file 1 [file molecules-30-02727-s001.zip]

Archive with 1 entries (1 files):
- molecules-3684698-supplementary.pdf
